# Supplementary material for: Physical Activity Monitors in Companion Animal Chronic Pain Research—A Review Focused on Osteoarthritis Pain
Source: Animals (Basel). 2025 Jul 10;15(14):2025. doi: 10.3390/ani15142025 (PMC12291673; doi:10.3390/ani15142025)
Supplement: Supplementary file 1 [file animals-15-02025-s001.zip]

Archive with 2 entries (2 files):
- animals-3712595 Supplementary Table S1.xlsx
- animals-3712595-Supplementary File S1.pdf
