# Supplementary material for: Physical Activity Monitors in Companion Animal Chronic Pain Research—A Review Focused on Osteoarthritis Pain
Source: Animals (Basel). 2025 Jul 10;15(14):2025. doi: 10.3390/ani15142025 (PMC12291673; doi:10.3390/ani15142025)
Supplement: Supplementary file 1 [file animals-15-02025-s001.zip › animals-3712595 Supplementary Table S1.xlsx]

## Sheet: PAM details
	aActical-Z	Actigraph wGT3X+; Actigraph wGT3X-BT	bAmino	bFi Series 3	bFitBark	bHalo Collar 4	bHyrex 2.0	bHoneywell	bLink	bMiniTailz	bVoyce	bPet Dialog	bPetfon	Petpace	bPitpat	bTractive DOG 4/XL Adventure	bVetrax	bWhistle
Website URL			Amino	Fi	FitBark	Halo	Hyrex	Honeywell	Link	MiniTailz	Voyce	Pet Dialog	Petfon	Petpace	Pitpat	Tractive	Vetrax	Whistle
Size, mm (to nearest mm)	29x37x11	38x37x18; 46x33x15	37 (diameter)x112	51x31x12	47x30x15	173x32x25			57x36x20	59x30x23				48x28x23; 60x32x24; 60x 32x24	32x32; 60x34x18	71x28x18 (Dog 6); 89x51x23 (Dog XL); 97x51x23 (Dog XL Adventure)
Weight, g (to nearest gram)	16	27; 19	22		16	168			31	37				60; 90; 100	16; 30	34; 91; 116
Accelerometer type	Piezoelectric	Capacitive MEMS												6-D
Number of axes	3	3	3		3										3			3
cSampling rate, Hz	32	30-100
Sensitivity, mV/G	0.01	0.5 – 2.5
Bandwidth, Hz	0.35-3.5	0.25-2.7; 0.25-2.6
dRange, G	0.05-2.0	Dynamic range +/- 6/ Dynamic range +/- 8
eEpoch options (seconds)	1, 2, 5, 15, 30, 60	1, 2, 5, 15, 30, 60			60									2, 5, 15 or 30 Minutes	5-10 minutes
Gyroscope	No	No		Yes
GPS	No	No	No	Yes	Yes	Yes	Yes	Yes	Yes	Yes				Yes	No; Yes	Yes		No; Yes; Yes
fBattery life	11-242 days, battery exchangeable	11-31 days; 17-29 days, rechargeable	6 Months, Exchangeable	3 months, Rechargable	Up to 6 months, Rechargable	30+ Hours, Rechargable	Up to 30 days rechargable		Up to 14 days, Rechargable	Up to 15 days, Rechargable				~3 weeks, Rechargable	1 year exchangable/6 weeks, rechargable	Up to ten days; Up to a month; Up to a month. Rechargable	1 week, Rechargable
Data storage (duration at specificed acquisition rate)	12-194 days	2-42 days; 38-120 days	3 weeks		100 days
Memory capacity	32 MB	16 MB; 4 GB
Raw data available	Yes	Yes			Yes									Yes
Waterproof	IPX7	IPX7	IP67	IP68/66K	IP67	IP67	IPX8		IPX8	IP67				IP66 & IP68	IP67	IPX7/IPX7/		IPX8/IPX8/IPX8
Cost to consumer	450	225	90	By subscription $3.20-4.40/week	49.95+Subscription $5.95-9.95/mo	599	98.43	149.99	$149.00+Subscription $6.88-9.99/mo	$99.00+Subscription $229.95/2 Years $129.95/Year			239	By plan: 1-Year: 119.00+15.00/mo 2-Years: $95.20+12.00/mo 3-Years: 83.30+10.50/mo All plans: $180.00 a year after origanl plan expires	Activity Monitor: $49.00 GPS Tracker: $209	Collar: $49.99-99.00 Subscription: $5-15/mo	Only through your veteriarnians	Collar: $69.00/129.00/149.00 Subsciption: 3.33/mo ($40.00/Year) / $8.25/mo ($99.00/Year)
Supplementary Table S1: Table summarizing available information for monitors that have been used in companion animal chronic pain research, and/or which are marketed to consumers/veterinarians as physical activity monitors. Data were collected from websites or other publicly available information. Many manufacturers declined to provide any specifications of the PAM. In the context of clinical pai…
